# Supplementary material for: Three-Dimensional Vascularized Lung Cancer-on-a-Chip with Lung Extracellular Matrix Hydrogels for In Vitro Screening
Source: Cancers (Basel). 2021 Aug 5;13(16):3930. doi: 10.3390/cancers13163930 (PMC8393390; doi:10.3390/cancers13163930)
Supplement: Supplementary file 1 [file cancers-13-03930-s001.zip]

Archive with 1 entries (1 files):
- cancers-1293640-supplementary.pdf
